# Supplementary material for: Evaluation of Intraligamentous and Intraosseous Computer-Controlled Anesthetic Delivery Systems in Pediatric Dentistry: A Randomized Controlled Trial
Source: Children (Basel). 2022 Dec 30;10(1):79. doi: 10.3390/children10010079 (PMC9856416; doi:10.3390/children10010079)
Supplement: Supplementary file 1 [file children-10-00079-s001.zip]

Archive with 1 entries (1 files):
- children-2120709-supplementary.pdf
